# Supplementary material for: Epithelial geometry regulates spindle orientation and progenitor fate during formation of the mammalian epidermis
Source: eLife. 2019 Jun 12;8:e47102. doi: 10.7554/eLife.47102 (PMC6592681; doi:10.7554/eLife.47102)
Supplement: Source code 1. [file elife-47102-code1.zip]

Archive with 5 entries (4 files):
- Kimrose.m
- __MACOSX/
- __MACOSX/._Kimrose.m
- kuiperTest.m
- __MACOSX/._kuiperTest.m
