# Supplementary material for: Epithelial geometry regulates spindle orientation and progenitor fate during formation of the mammalian epidermis
Source: eLife. 2019 Jun 12;8:e47102. doi: 10.7554/eLife.47102 (PMC6592681; doi:10.7554/eLife.47102)
Supplement: Source code 1. [file elife-47102-code1.zip › Kimrose.m]

function A = Kimrose(filename,col, numBin, r_max)

data = xlsread(filename, 1);
An = data(:,col);
fA = An*pi/180;
fA(isnan(fA(:,1)),:) = [];
figure;
%set the maximum radius with fake plot
theta  = linspace(0,2*pi,100);                         
h_fake = polar(theta,r_max*ones(size(theta)));
set(h_fake, 'Visible', 'Off');
hold on;

[tout,rout] = rose(fA,numBin);
relativefreq = rout/length(fA);
A = polar(tout,relativefreq);
hold off;
end
